# Supplementary material for: Uncommon Capnosane Diterpenes with Neuroprotective Potential from South China Sea Soft Coral Sarcophyton boettgeri
Source: Mar Drugs. 2022 Sep 25;20(10):602. doi: 10.3390/md20100602 (PMC9604702; doi:10.3390/md20100602)
Supplement: Supplementary file 1 [file marinedrugs-20-00602-s001.zip]

Archive with 1 entries (1 files):
- marinedrugs-1933722-supplementary.pdf
